# Supplementary material for: Twenty-five years of experience with patient-reported outcome measures in soft-tissue sarcoma patients: a systematic review
Source: Qual Life Res. 2024 Sep 11;33(12):3189–211. doi: 10.1007/s11136-024-03755-4 (PMC11599342; doi:10.1007/s11136-024-03755-4)
Supplement: Supplementary file 3 — Supplementary file3 (XLSX 28 KB) [file 11136_2024_3755_MOESM3_ESM.xlsx]

## Sheet: First search
Authors	Title	Journal	Year	Incl/Excl	Reason
K. Abe, N. Yamamoto, K. Hayashi, A. Takeuchi, S. Kato, S. Miwa, et al.	Satisfaction After Joint-preservation Surgery in Patients With Musculoskeletal Knee Sarcoma Based on Various Scores	Anticancer Res	2019	Excl	INELIGIBLE DUE TO STUDY POPULATION
S. K. Ahmed, S. Kaggal, W. S. Harmsen, J. W. Sawyer, M. T. Houdek, P. S. Rose, et al.	Patient-reported functional outcomes in a cohort of hand and foot sarcoma survivors treated with limb sparing surgery and radiation therapy	J Surg Oncol	2021	Incl
T. Akgül, C. Sormaz İ, M. Aksoy, A. Uçar, H. Özger and L. Eralp	Results and functional outcomes of en-bloc resection and vascular reconstruction in extremity musculoskeletal tumors	Acta Orthop Traumatol Turc	2018	Excl	NOT PATIENT REPORTED
C. Arvinius, E. Torrecilla, J. Beano-Collado, J. García-Coiradas, R. García-Maroto, M. Puerto-Vázquez, et al.	A clinical review of 11 cases of large-sized well-differentiated liposarcomas	Eur J Orthop Surg Traumatol	2017	Excl	NOT PATIENT REPORTED
Ö. Baysal, C. Toprak, B. Günar and B. Erol	Soft tissue sarcoma of the upper extremity: oncological and functional results after surgery	J Hand Surg Eur Vol	2021	Incl
M. G. Benedetti, S. Erfe Delayon, M. Colangeli, F. Parisini, S. Ferrari, M. Manfrini, et al.	Rehabilitation needs in oncological patients: the On-rehab project results on patients operated for musculoskeletal tumors	Eur J Phys Rehabil Med	2017	Excl	FILE NOT FOUND
. D. Bruckner, J. C. Cluett and E. U. Conrad, 3rd	Effects of musculoskeletal neoplasms on patient self assessment of health status	Clin Orthop Relat Res	1998	Excl	FILE NOT FOUND
M. Buchner, L. Bernd, A. Zahlten-Hinguranage and D. Sabo	Primary malignant tumours of bone and soft tissue in the elderly	Eur J Surg Oncol	2004	Excl	INELIGIBLE DUE TO STUDY POPULATION
M. Büttner, S. Singer, L. Hentschel, S. Richter, P. Hohenberger, B. Kasper, et al.	Financial toxicity in sarcoma patients and survivors in Germany: results from the multicenter PROSa study	Support Care Cancer	2021	Excl	INELIGIBLE DUE TO STUDY POPULATION
D. Callegaro, R. Miceli, C. Brunelli, C. Colombo, R. Sanfilippo, S. Radaelli, et al.	Long-term morbidity after multivisceral resection for retroperitoneal sarcoma	Br J Surg	2015	Incl
R. J. Cassidy, D. J. Indelicato, C. P. Gibbs, M. T. Scarborough, C. G. Morris and R. A. Zlotecki	Function Preservation After Conservative Resection and Radiotherapy for Soft-tissue Sarcoma of the Distal Extremity: Utility and Application of the Toronto Extremity Salvage Score (TESS)	Am J Clin Oncol	2016	Incl
A. E. Chang, S. M. Steinberg, M. Culnane, M. H. Lampert, A. J. Reggia, C. G. Simpson, et al.	Functional and psychosocial effects of multimodality limb-sparing therapy in patients with soft tissue sarcomas	J Clin Oncol	1989	Excl	RANDOMIZATION STUDY
E. I. Chang, A. T. Nguyen, J. K. Hughes, J. Moeller, H. Zhang, M. A. Crosby, et al.	Optimization of Free-Flap Limb Salvage and Maximizing Function and Quality of Life Following Oncologic Resection: 12-Year Experience	Ann Surg Oncol	2016	Excl	NOT PATIENT REPORTED
D. D. Cheng, J. L. Yang, T. Hu and Q. C. Yang	Efficacy of limb salvage with primary tumor resection simultaneously for solitary bone metastasis in limbs	World J Surg Oncol	2016	Excl	INELIGIBLE DUE TO STUDY POPULATION
N. R. Colterjohn, A. M. Davis, B. O'Sullivan, C. N. Catton, J. S. Wunder and R. S. Bell	Functional outcome in limb-salvage surgery for soft tissue tumours of the foot and ankle	Sarcoma	1997	Excl	NOT PATIENT REPORTED
G. L. Cribb, S. C. Loo and I. Dickinson	Limb salvage for soft-tissue sarcomas of the foot and ankle	J Bone Joint Surg Br	2010	Incl
A. M. Davis, S. Sennik, A. M. Griffin, J. S. Wunder, B. O'Sullivan, C. N. Catton, et al.	Predictors of functional outcomes following limb salvage surgery for lower-extremity soft tissue sarcoma	J Surg Oncol	2000	Incl
A. M. Davis, R. S. Bell, E. M. Badley, K. Yoshida and J. I. Williams	Evaluating functional outcome in patients with lower extremity sarcoma	Clin Orthop Relat Res	1999	Excl	VALIDATION STUDY
D. Davidson, R. D. Barr, S. Riad, A. M. Griffin, P. W. Chung, C. N. Catton, et al.	Health-related quality of life following treatment for extremity soft tissue sarcoma	J Surg Oncol	2016	Incl
K. M. Davidge, J. Wunder, G. Tomlinson, R. Wong, J. Lipa and A. M. Davis	Function and health status outcomes following soft tissue reconstruction for limb preservation in extremity soft tissue sarcoma	Ann Surg Oncol	2010	Incl
C. Drabbe, W. T. A. Van der Graaf, B. H. De Rooij, D. J. Grünhagen, V. Soomers, M. A. J. Van de Sande, et al.	The age-related impact of surviving sarcoma on health-related quality of life: data from the SURVSARC study	ESMO Open	2021	Incl
M. Eichler, L. Hentschel, S. Richter, P. Hohenberger, B. Kasper, D. Andreou, et al.	The Health-Related Quality of Life of Sarcoma Patients and Survivors in Germany-Cross-Sectional Results of a Nationwide Observational Study (PROSa)	Cancers (Basel)	2020	Incl
F. Farzaliyev, H. U. Steinau, H. I. Karadag, A. Touma and L. E. Podleska	Extended ray resection for sarcoma of the hand: long-term survival and functional results	J Hand Surg Eur Vol	2020	Excl	INELIGIBLE DUE TO STUDY POPULATION
L. Fernandes, C. E. Holm, A. Villadsen, M. S. Sørensen, M. K. Zebis and M. M. Petersen	Clinically Important Reductions in Physical Function and Quality of Life in Adults with Tumor Prostheses in the Hip and Knee: A Cross-sectional Study	Clin Orthop Relat Res	2021	Excl	INELIGIBLE DUE TO STUDY POPULATION
M. Fiore, C. Brunelli, R. Miceli, M. Manara, S. Lenna, N. N. Rampello, et al.	A Prospective Observational Study of Multivisceral Resection for Retroperitoneal Sarcoma: Clinical and Patient-Reported Outcomes 1 Year After Surgery	Ann Surg Oncol	2021	Incl
S. Fischer, S. Soimaru, T. Hirsch, M. Kueckelhaus, C. Seitz, M. Lehnhardt, et al.	Local tendon transfer for knee extensor mechanism reconstruction after soft tissue sarcoma resection	J Plast Reconstr Aesthet Surg	2015	Incl
S. Furtado, R. J. Grimer, P. Cool, S. A. Murray, T. Briggs, J. Fulton, et al.	Physical functioning, pain and quality of life after amputation for musculoskeletal tumours: a national survey	Bone Joint J	2015	Excl	INELIGIBLE DUE TO STUDY POPULATION
R. Götzl, S. Sterzinger, S. Semrau, N. Vassos, W. Hohenberger, R. Grützmann, et al.	Patient's quality of life after surgery and radiotherapy for extremity soft tissue sarcoma - a retrospective single-center study over ten years	Health Qual Life Outcomes	2019	Incl
N. Gough, J. Koffman, J. R. Ross, J. Riley and I. Judson	Does palliative chemotherapy really palliate and are we measuring it correctly? A mixed methods longitudinal study of health related quality of life in advanced soft tissue sarcoma	PLoS One	2019	Incl
C. Grimsrud, C. Killen, M. Murphy, H. Wang and S. McGarry	Long-Term Outcomes of Rotationplasty patients in the treatment of lower extremity sarcomas with cost analysis	J Clin Orthop Trauma	2020	Excl	INELIGIBLE DUE TO STUDY POPULATION
K. R. Gundle, A. M. Cizik, S. E. Punt, E. U. Conrad, 3rd and D. J. Davidson	Validation of the SF-6D Health State Utilities Measure in Lower Extremity Sarcoma	Sarcoma	2014	Excl	VALIDATION STUDY
W. Guo, D. Li, X. Tang and T. Ji	Surgical treatment of pelvic chondrosarcoma involving periacetabulum	J Surg Oncol	2010	Excl	INELIGIBLE DUE TO STUDY POPULATION
C. Heaver, A. Isaacson, J. J. Gregory, G. Cribb and P. Cool	Patient factors affecting the Toronto extremity salvage score following limb salvage surgery for bone and soft tissue tumors	J Surg Oncol	2016	Incl
C. Hoffmann, G. Gosheger, C. Gebert, H. Jürgens and W. Winkelmann	Functional results and quality of life after treatment of pelvic sarcomas involving the acetabulum	J Bone Joint Surg Am	2006	Excl	FILE NOT FOUND
Y. A. J. Hoftiezer, J. Lans, B. van der Heijden, N. C. Chen, K. R. Eberlin and S. A. Lozano-Calderón	Long-term patient-reported outcome measures following limb salvage with complex reconstruction or amputation in the treatment of upper extremity sarcoma	J Surg Oncol	2021	Excl	INELIGIBLE DUE TO STUDY POPULATION
L. A. Holzer, N. Huyer, J. Friesenbichler and A. Leithner	Body image, self-esteem, and quality of life in patients with primary malignant bone tumors	Arch Orthop Trauma Surg	2020	Excl	INELIGIBLE DUE TO STUDY POPULATION
M. L. Hoven-Gondrie, K. M. Thijssens, J. H. Geertzen, E. Pras, R. J. van Ginkel and H. J. Hoekstra	Isolated limb perfusion and external beam radiotherapy for soft tissue sarcomas of the extremity: long-term effects on normal tissue according to the LENT-SOMA scoring system	Ann Surg Oncol	2008	Incl
R. Johansen, O. S. Nielsen and J. Keller	Functional outcome in sarcomas treated with limb-salvage surgery or amputation	Sarcoma	1998	Excl	INELIGIBLE DUE TO STUDY POPULATION
C. W. Jones, J. Shatrov, J. M. Jagiello, S. Millington, A. Hong, R. Boyle, et al.	Clinical, functional and radiological outcomes of extracorporeal irradiation in limb salvage surgery for bone tumours	Bone Joint J	2017	Excl	INELIGIBLE DUE TO STUDY POPULATION
G. Kask, I. Barner-Rasmussen, J. Repo, C. Blomqvist and E. Tukiainen	Functional Outcome After Lower Extremity Soft Tissue Sarcoma Treatment: A Pilot Study Based on Translated and Culturally Adapted Measures	Scand J Surg	2019	Excl	VALIDATION STUDY
S. Komatsu, M. Okamoto, S. Shiba, T. Kaminuma, S. Okazaki, H. Kiyohara, et al.	Prospective Evaluation of Quality of Life and Functional Outcomes after Carbon Ion Radiotherapy for Inoperable Bone and Soft Tissue Sarcomas	Cancers (Basel)	2021	Incl
T. Koperna, B. Teleky, S. Vogl, R. Windhager, F. Kainberger, K. D. Schatz, et al.	Vascular reconstruction for limb salvage in sarcoma of the lower extremity	Arch Surg	1996	Excl	NOT PATIENT REPORTED
H. J. Lim, C. J. Ong, T. Skanthakumar, L. Y. H. Mak, S. D. Wasudevan, J. W. Tan, et al.	Retrospective quality of life study in patients with retroperitoneal sarcoma in an Asian population	Health Qual Life Outcomes	2020	Incl
I. R. MacArthur, C. W. McInnes, K. R. Dalke, M. Akra, S. Banerji, E. W. Buchel, et al.	Patient Reported Outcomes Following Lower Extremity Soft Tissue Sarcoma Resection with Microsurgical Preservation of Ambulation	J Reconstr Microsurg	2019	Incl
G. Maggi, I. Terrenato, L. Giacomelli, V. Bifano, A. Gravili, W. Faltyn, et al.	Symptoms and their implications on quality of life and psychological distress in sarcoma patients	Future Oncol	2021	Excl	INELIGIBLE DUE TO STUDY POPULATION
G. Maggi, I. Terrenato, L. Giacomelli, C. Zoccali, M. F. Condoleo, C. Falcicchio, et al.	Sarcoma patients' quality of life from diagnosis to yearly follow-up: experience from an Italian tertiary care center	Future Oncol	2019	Excl	INELIGIBLE DUE TO STUDY POPULATION
E. Oh, S. W. Seo and K. J. Han	A Longitudinal Study of Functional Outcomes in Patients with Limb Salvage Surgery for Soft Tissue Sarcoma	Sarcoma	2018	Incl
T. Paredes, M. C. Canavarro and M. R. Simões	Anxiety and depression in sarcoma patients: emotional adjustment and its determinants in the different phases of disease	Eur J Oncol Nurs	2011	Excl	INELIGIBLE DUE TO STUDY POPULATION
T. Paredes, M. Pereira, H. Moreira, M. R. Simões and M. C. Canavarro	Quality of life of sarcoma patients from diagnosis to treatments: predictors and longitudinal trajectories	Eur J Oncol Nurs	2011	Excl	INELIGIBLE DUE TO STUDY POPULATION
T. Paredes, M. Pereira, M. R. Simões and M. C. Canavarro	A longitudinal study on emotional adjustment of sarcoma patients: the determinant role of demographic, clinical and coping variables	Eur J Cancer Care (Engl)	2012	Excl	INELIGIBLE DUE TO STUDY POPULATION
T. F. Paredes, M. C. Canavarro and M. R. Simões	Social support and adjustment in patients with sarcoma: the moderator effect of the disease phase	J Psychosoc Oncol	2012	Excl	FILE NOT FOUND
C. E. Payne, S. O. Hofer, T. Zhong, A. C. Griffin, P. C. Ferguson and J. S. Wunder	Functional outcome following upper limb soft tissue sarcoma resection with flap reconstruction	J Plast Reconstr Aesthet Surg	2013	Incl
M. Peiper, H. Matthaei, E. Bölke, D. Zurakowski, K. Orth, A. Heinecke, et al.	Compartmental resection for subfascial extremity soft tissue sarcoma and quality of life in long-term survivors	Wien Klin Wochenschr	2011	Excl	NOT PUBLISHED IN ENGLISH
L. E. Podleska, N. Kaya, F. Farzaliyev, C. Pöttgen, S. Bauer and G. Taeger	Lower limb function and quality of life after ILP for soft-tissue sarcoma	World J Surg Oncol	2017	Incl
A. Postma, A. Kingma, J. H. De Ruiter, H. Schraffordt Koops, R. P. Veth, L. N. Goëken, et al.	Quality of life in bone tumor patients comparing limb salvage and amputation of the lower extremity	J Surg Oncol	1992	Excl	FILE NOT FOUND
Y. Refaat, J. Gunnoe, F. J. Hornicek and H. J. Mankin	Comparison of quality of life after amputation or limb salvage	Clin Orthop Relat Res	2002	Excl	FILE NOT FOUND
S. J. M. Reijers, O. Husson, V. Soomers, L. B. Been, J. J. Bonenkamp, M. A. J. van de Sande, et al.	Health-related quality of life after isolated limb perfusion compared to extended resection, or amputation for locally advanced extremity sarcoma: Is a limb salvage strategy worth the effort?	Eur J Surg Oncol	2021	Incl
C. Saebye, A. Amidi, J. Keller, H. Andersen and T. Baad-Hansen	Changes in Functional Outcome and Quality of Life in Soft Tissue Sarcoma Patients within the First Year after Surgery: A Prospective Observational Study	Cancers (Basel)	2020	Incl
F. Saglam, Ö. Baysal, Ö. Sofulu, S. E. Baykan and B. Erol	The impact of pathological fractures on surgery, morbidity, functional and oncological outcomes in patients with primary bone sarcomas	Injury	2021	Excl	INELIGIBLE DUE TO STUDY POPULATION
M. Severyns, S. Briand, D. Waast, S. Touchais, A. Hamel and F. Gouin	Postoperative infections after limb-sparing surgery for primary bone tumors of the pelvis: Incidence, characterization and functional impact	Surg Oncol	2017	Excl	INELIGIBLE DUE TO STUDY POPULATION
A. Tanaka, Y. Yoshimura, K. Aoki, M. Okamoto, M. Kito, S. Suzuki, et al.	Prediction of muscle strength and postoperative function after knee flexor muscle resection for soft tissue sarcoma of the lower limbs	Orthop Traumatol Surg Res	2017	Incl
M. H. Tang, D. J. Castle and P. F. Choong	Identifying the prevalence, trajectory, and determinants of psychological distress in extremity sarcoma	Sarcoma	2015	Excl	INELIGIBLE DUE TO STUDY POPULATION
M. H. Tang, D. J. Pan, D. J. Castle and P. F. Choong	A systematic review of the recent quality of life studies in adult extremity sarcoma survivors	Sarcoma	2012	Excl	SYSTEMATIC REVIEW
Thijssens, K. M.	Quality of life after hyperthermic isolated limb perfusion for locally advanced extremity soft tissue sarcoma	Ann Surg Oncol	2006	Incl
Weddington, W. W., Jr.	Psychological outcome of extremity sarcoma survivors undergoing amputation or limb salvage	J Clin Oncol	1985	Excl	FILE NOT FOUND
Wexler, A. M.	Therapeutic and functional results of limb salvage to treat sarcomas of the forearm and hand	J Hand Surg Am	1988	Excl	NOT PATIENT REPORTED
Wilke, B.	An Evaluation of PROMIS Health Domains in Sarcoma Patients Compared to the United States Population	Sarcoma	2019	Excl	INELIGIBLE DUE TO STUDY POPULATION
Wilke, B.	A Comparison of Limb Salvage Versus Amputation for Nonmetastatic Sarcomas Using Patient-reported Outcomes Measurement Information System Outcomes	J Am Acad Orthop Surg	2019	Excl	INELIGIBLE DUE TO STUDY POPULATION
Wilke, B. K.	Evaluation of Planned versus Unplanned Soft-Tissue Sarcoma Resection Using PROMIS Measures	Sarcoma	2019	Incl
Wong, P.	Long-Term Quality of Life of Retroperitoneal Sarcoma Patients Treated with Pre-Operative Radiotherapy and Surgery	Cureus	2017	Incl
Zahlten-Hinguranage, A.	Equal quality of life after limb-sparing or ablative surgery for lower extremity sarcomas	Br J Cancer	2004	Excl	INELIGIBLE DUE TO STUDY POPULATION
A. D. Brooks, J. S. Gold, D. Graham, P. Boland, J. J. Lewis, M. F. Brennan, et al.	Resection of the sciatic, peroneal, or tibial nerves: assessment of functional status	Ann Surg Oncol	2002	Excl	INELIGIBLE DUE TO STUDY POPULATION
M. Eichler, L. Hentschel, S. Singer, B. Hornemann, P. Hohenberger, B. Kasper, et al.	Distress in soft-tissue sarcoma and gastrointestinal stromal tumours patients-Results of a German multicentre observational study (PROSa)	Psychooncology	2022	Excl	INELIGIBLE DUE TO STUDY POPULATION
A. Zhuang, Y. Fang, L. Ma, H. Yang, W. Lu, Y. Zhou, et al.	Does Aggressive Surgery Mean Worse Quality of Life and Functional Capacity in Retroperitoneal Sarcoma Patients?-A Retrospective Study of 161 Patients from China	Cancers (Basel)	2022	Incl
J. Heer, D. C. Allison and C. S. Helmstedter	Factors, treatments, and outcomes associated with primary soft tissue malignancies of the forearm: A series of 31 cases	J Orthop	2021	Excl	NOT PATIENT REPORTED
I. Pellegrini, C. Drabbe, D. J. Grünhagen, M. A. J. Van de Sande, J. J. de Haan, K. Keymeulen, et al.	Fear of Cancer Recurrence in Sarcoma Survivors: Results from the SURVSARC Study	Cancers (Basel)	2022	Excl	INELIGIBLE DUE TO STUDY POPULATION
J. F. Dalton, R. Furdock, L. Cluts, B. Jilakara, D. McDonald, R. Calfee, et al.	Preoperative and Postoperative Patient-Reported Outcome Measurement Information System Scores in Patients Treated for Benign Versus Malignant Soft Tissue Tumors	Cureus	2022	Incl
E. Younger, R. L. Jones, D. den Hollander, V. Soomers, I. M. E. Desar, C. Benson, et al.	Priorities and preferences of advanced soft tissue sarcoma patients starting palliative chemotherapy: baseline results from the HOLISTIC study	ESMO Open	2021	Incl
J. Jakob, L. Hentschel, S. Richter, I. Kreisel, P. Hohenberger, B. Kasper, et al.	Transferability of Health-Related Quality of Life Data of Large Observational Studies to Clinical Practice: Comparing Retroperitoneal Sarcoma Patients from the PROSa Study to a TARPS-WG Cohort	Oncol Res Treat	2022	Incl
E. M. Polfer, Y. Alici, R. E. Baser, J. H. Healey and M. K. Bartelstein	What Proportion of Patients With Musculoskeletal Sarcomas Demostrate Symptoms of Depression or Anxiety?	Clin Orthop Relat Res	2022	Excl	INELIGIBLE DUE TO STUDY POPULATION
S. A. Zapata Bonilla, M. Fried, S. Singer, L. Hentschel, S. Richter, P. Hohenberger, et al.	Working situation and burden of work limitations in sarcoma patients: results from the multi-center prospective PROSa study	J Cancer Res Clin Oncol	2023	Excl	INELIGIBLE DUE TO STUDY POPULATION
S. J. M. Reijers, O. Husson, V. Soomers, L. B. Been, J. J. Bonenkamp, M. A. J. van de Sande, et al.	Health-related quality of life after isolated limb perfusion compared to extended resection, or amputation for locally advanced extremity sarcoma: Is a limb salvage strategy worth the effort?	Eur J Surg Oncol	2022	Excl	DUPLICATE
F. Brandes, J. K. Striefler, A. Dörr, M. Schmiester, S. Märdian, G. Koulaxouzidis, et al.	Impact of a specialised palliative care intervention in patients with advanced soft tissue sarcoma - a single-centre retrospective analysis	BMC Palliat Care	2021	Incl
S. Kokkali, I. Boukovinas, E. Samantas, P. Papakotoulas, I. Athanasiadis, C. Andreadis, et al.	A Multicenter, Prospective, Observational Study to Assess the Clinical Activity and Impact on Symptom Burden and Patients' Quality of Life in Patients with Advanced Soft Tissue Sarcomas Treated with Trabectedin in a Real-World Setting in Greece	Cancers (Basel)	2022	Incl
P. Homsy, I. Kantonen, J. Salo, A. Albäck and E. Tukiainen	Reconstruction of the superficial femoral vessels with muscle flap coverage for soft tissue sarcomas of the proximal thigh	Microsurgery	2022	Incl
Citation tracking
Turcotte RE, Ferrone M, Isler MH, Wong C.	Outcomes in patients with popliteal sarcomas.	Can J Surg.	2009	Incl
Wright EH, Gwilym S, Gibbons CL, Critchley P, Giele HP.	Functional and oncological outcomes after limb-salvage surgery for primary sarcomas of the upper limb.	J Plast Reconstr Aesthet Surg.	2008	Incl
Schreiber D, Bell RS, Wunder JS, O'Sullivan B, Turcotte R, Masri BA, Davis AM.	Evaluating function and health related quality of life in patients treated for extremity soft tissue sarcoma.	Qual Life Res.	2006	Incl
Reichardt P, Leahy M, Garcia Del Muro X, Ferrari S, Martin J, Gelderblom H, Wang J, Krishna A, Eriksson J, Staddon A, Blay JY.	Quality of Life and Utility in Patients with Metastatic Soft Tissue and Bone Sarcoma: The Sarcoma Treatment and Burden of Illness in North America and Europe (SABINE) Study.	Sarcoma.	2012	Incl
Ostacoli, L., Saini, A., Zuffranieri, M. et al.	Quality of Life, Anxiety and Depression in Soft Tissue Sarcomas as Compared to More Common Tumours: An Observational Study.	Applied Research Quality Life	2014	Incl
Fuchs J, Dantonello TM, Blumenstock G, Kosztyla D, Klingebiel T, Leuschner I, Schuck A, Niggli FK, Koscielniak E, Seitz G	Treatment and outcome of patients suffering from perineal/perianal rhabdomyosarcoma: results from the CWS trials--retrospective clinical study.	Ann Surg	2014	Excl	AGE < 18 YEARS OLD
Chan, A., Lim, E., Ng, T. et al.	Symptom burden and medication use in adult sarcoma patients.	Support Care Cancer	2015	Excl	INELIGIBLE DUE TO STUDY POPULATION
Davis AM, Devlin M, Griffin AM, Wunder JS, Bell RS.	Functional outcome in amputation versus limb sparing of patients with lower extremity sarcoma: a matched case-control study.	Phys Med Rehabil.	1999	Excl	INELIGIBLE DUE TO STUDY POPULATION
Saebye C, Fugloe HM, Nymark T, Safwat A, Petersen MM, Baad-Hansen T, Krarup-Hansen A, Keller J.	Factors associated with reduced functional outcome and quality of life in patients having limb-sparing surgery for soft tissue sarcomas - a national multicenter study of 128 patients.	Acta Oncol.	2017	Incl
Tanaka A, Yoshimura Y, Aoki K, Kito M, Okamoto M, Suzuki S, Momose T, Kato H.	Knee extension strength and post-operative functional prediction in quadriceps resection for soft-tissue sarcoma of the thigh.	Bone Joint Res.	2016	Incl
Slump J, Hofer SOP, Ferguson PC, Wunder JS, Griffin AM, Hoekstra HJ, Bastiaannet E, O'Neill AC	Flap choice does not affect complication rates or functional outcomes following extremity soft tissue sarcoma reconstruction	J Plast Reconstr Aesthet Surg	2018	Incl
Pradhan A, Cheung YC, Grimer RJ, Abudu A, Peake D, Ferguson PC, Griffin AM, Wunder JS, O'Sullivan B, Hugate R Jr, Sim FH.	Does the method of treatment affect the outcome in soft-tissue sarcomas of the adductor compartment?	J Bone Joint Surg Br.	2006	Incl
Gerrand CH, Wunder JS, Kandel RA, O'Sullivan B, Catton CN, Bell RS, Griffin AM, Davis AM.	The influence of anatomic location on functional outcome in lower-extremity soft-tissue sarcoma.	Ann Surg Oncol.	2004	Incl
Jones KB, Ferguson PC, Deheshi B, Riad S, Griffin A, Bell RS, Wunder JS.	Complete femoral nerve resection with soft tissue sarcoma: functional outcomes.	Ann Surg Oncol	2010	Incl
Townley WA, Mah E, O'Neill AC, Wunder JS, Ferguson PC, Zhong T, Hofer SO.	Reconstruction of sarcoma defects following pre-operative radiation: free tissue transfer is safe and reliable	J Plast Reconstr Aesthet	2013	Incl
Gough N, Koffman J, Ross JR, Riley J, Judson I.	Symptom Burden in Advanced Soft-Tissue Sarcoma	Sarcoma	2017	Incl
Kemp MA, Hinsley DE, Gwilym SE, Giele HP, Athanasou NA, Gibbons CL.	Functional and oncological outcome following marginal excision of well-differentiated forearm liposarcoma with nerve involvement	J Hand Surg Am	2011	Incl
Ghert MA, Davis AM, Griffin AM, Alyami AH, White L, Kandel RA, Ferguson P, O'Sullivan B, Catton CN, Lindsay T, Rubin B, Bell RS, Wunder JS.	The surgical and functional outcome of limb-salvage surgery with vascular reconstruction for soft tissue sarcoma of the extremity	Ann Surg Oncol	2005	Incl
Jones KB, Ferguson PC, Deheshi B, Riad S, Griffin A, Bell RS, Wunder JS. Complete femoral nerve resection with soft tissue sarcoma: functional outcomes	Complete femoral nerve resection with soft tissue sarcoma: functional outcomes	Ann Surg Oncol	2010	Excl	DUPLICATE
Serletti JM, Carras AJ, O'Keefe RJ, Rosier RN.	Functional outcome after soft-tissue reconstruction for limb salvage after sarcoma surgery	Plast Reconstr Surg	1998	Excl	NOT PATIENT REPORTED
Kapoor T, Banuelos J, Adabi K, Moran SL, Manrique OJ	Analysis of clinical outcomes of upper and lower extremity reconstructions in patients with soft-tissue sarcoma	J Surg Oncol	2018	Incl
Moon TM, Furdock R, Rhea L, Pergolotti M, Cipriano C, Spraker MB.	PROMIS scores of patients undergoing neoadjuvant and adjuvant radiation therapy for surgically excised soft tissue sarcoma	Clin Transl Radiat Oncol	2021	Incl
Update
N. J. Andersen, K. K. B. Mate, C. Bergeron, R. Turcotte and A. Körner	Evaluating health perceptions of soft-tissue sarcoma patients using the Wilson-Cleary Model to identify key targets for improving outcomes and quality of care	Surg Oncol	2024	Incl
J. E. Berner, S. Teelucksingh, D. B. Saleh, T. P. Crowley and M. Ragbir	'Thou shalt not throw away a living thing': A single-centre 10-year experience using the spare parts principle for complex sarcoma reconstruction	J Plast Reconstr Aesthet Surg	2023	Excl	NOT PATIENT REPORTED
Z. D. C. Burke, A. L. Lazarides, M. K. Gundavda, A. M. Griffin, K. M. Tsoi, P. C. Ferguson and J. S. Wunder	Open Versus Core Needle Biopsy in Lower-Extremity Sarcoma: Current Practice Patterns and Patient Outcomes	J Bone Joint Surg Am	2023	Excl	NOT PATIENT REPORTED
K. Döring, A. V. Hegelmaier, C. Trost, C. Krall, R. Windhager and G. M. Hobusch	Early postoperative gain in activity levels of lower extremity sarcoma survivors positively affects long-term physical activity and performance	Support Care Cancer	2023	Excl	INELIGIBLE DUE TO STUDY POPULATION
T. Fukushima, Y. Okita, N. Watanabe, S. Yokota, J. Nakano and A. Kawai	Factors associated with physical function in patients after surgery for soft tissue sarcoma in the thigh	BMC Musculoskelet Disord	2023	Excl	NOT PATIENT REPORTED
F. Geese, S. Kaufmann, M. Sivanathan, K. Sairanen, F. Klenke, A. H. Krieg, et al.	Exploring the Potential of Electronic Patient-Reported Outcome Measures to Inform and Assess Care in Sarcoma Centers: A Longitudinal Multicenter Pilot Study	Cancer Nurs	2023	Excl	INELIGIBLE DUE TO STUDY POPULATION
S. Hofer, L. Hentschel, S. Richter, V. Blum, M. Kramer, B. Kasper, et al.	Electronic Patient Reported Outcome (ePRO) Measures in Patients with Soft Tissue Sarcoma (STS) Receiving Palliative Treatment	Cancers (Basel)	2023	Excl	RANDOMIZATION STUDY
B. Kasper, D. Pink, C. Rothermundt, S. Richter, M. Augustin, A. Kollar, et al.	Geriatric Assessment of Older Patients Receiving Trabectedin in First-Line Treatment for Advanced Soft Tissue Sarcomas: The E-TRAB Study from The German Interdisciplinary Sarcoma Group (GISG-13)	Cancers (Basel)	2024	Incl
H. Kinoshita, S. Kinoshita, Y. Hagiwara, H. Kamoda, S. Ohtori and T. Yonemoto	Postoperative Limb Function and QOL in Elderly Patients With Malignant Bone Tumor/Soft Tissue Sarcoma	Anticancer Res	2023	Excl	FILE NOT FOUND
Y. Kokubu, T. Fujiwara, Y. Matsumoto, M. Endo, N. Setsu, K. Iida, et al.	Older age at surgery and postoperative leg length discrepancy are risk factors for unfavourable patient-reported outcome measures of knee tumour endoprostheses following resection for musculoskeletal tumour of the lower limb	Bone Jt Open	2023	Excl	INELIGIBLE DUE TO STUDY POPULATION
U. Košir, D. van de Wal, O. Husson, N. Zablith and R. E. Turcotte	Patient-physician agreement on function and pain is associated with long-term outcomes in sarcoma: findings from a longitudinal study	J Cancer Surviv	2023	Excl	INELIGIBLE DUE TO STUDY POPULATION
A. A. Kruiswijk, M. A. J. van de Sande, C. Verhoef, Y. M. Schrage, R. L. Haas, M. H. A. Bemelmans, et al.	Changes in Health-Related Quality of Life following Surgery in Patients with High-Grade Extremity Soft-Tissue Sarcoma: A Prospective Longitudinal Study	Cancers (Basel)	2024	Incl
F. Marie Uhlenbruch, N. Schopow, E. Roschke, C. Lycke, C. E. Heyde, A. Mehnert-Theuerkauf and G. Osterhoff	The validity of the distress thermometer in patients with musculoskeletal tumors	J Bone Oncol	2024	Excl	INELIGIBLE DUE TO STUDY POPULATION
N. Mosku, P. Heesen, S. Christen, M. F. Scaglioni, B. Bode, G. Studer and B. Fuchs	The Sarcoma-Specific Instrument to Longitudinally Assess Health-Related Outcomes of the Routine Care Cycle	Diagnostics (Basel)	2023	Excl	NOT PATIENT REPORTED
C. E. Onesti, S. Vari, D. Minghelli, F. Nardozza, B. Rossi, F. Sperati, et al.	Quality of life and emotional distress in sarcoma patients diagnosed during COVID-19 pandemic: a supplementary analysis from the SarCorD study	Front Psychol	2023	Excl	INELIGIBLE DUE TO STUDY POPULATION
S. Singer, S. Semrau, H. Golcher, K. Fechner, A. Kallies, S. Zapata Bonilla, et al.	The health-related quality of life of sarcoma patients treated with neoadjuvant versus adjuvant radiotherapy - Results of a multi-center observational study	Radiother Oncol	2023	Incl
A. Tanaka, M. Okamoto, M. Kito, Y. Yoshimura, K. Aoki, S. Suzuki, et al.	Muscle strength and functional recovery for soft-tissue sarcoma of the thigh: a prospective study	Int J Clin Oncol	2023	Incl
J. O. Werenski, M. R. Gonzalez, M. S. Fourman, Y. P. Hung and S. A. Lozano-Calderón	Does Wound VAC Temporization Offer Patient-Reported Outcomes Similar to Single-Stage Excision Reconstruction After Myxofibrosarcoma Resection?	Ann Surg Oncol	2024	Incl
F. Willis, L. Buck, J. Musa, U. Hinz, G. Mechtersheimer, K. Seidensaal, et al.	Long-term quality of life after resection of retroperitoneal soft tissue sarcoma	Eur J Surg Oncol	2023	Incl
S. A. Zapata Bonilla, M. Fried, S. Singer, L. Hentschel, S. Richter, P. Hohenberger, et al.	Working situation and burden of work limitations in sarcoma patients: results from the multi-center prospective PROSa study	J Cancer Res Clin Oncol	2023	Excl	INELIGIBLE DUE TO STUDY POPULATION

## Sheet: Final search
Authors	Title	Journal	Year	Incl/Excl	Reason
T. Akiyama, K. Uehara, K. Ogura, Y. Shinoda, S. Iwata, K. Saita, et al.	Cross-cultural adaptation and validation of the Japanese version of the Toronto Extremity Salvage Score (TESS) for patients with malignant musculoskeletal tumors in the upper extremities	J Orthop Sci	2017	Excl	INELIGIBLE DUE TO STUDY POPULATION
I. K. Bolia, O. D. Savvidou, H. P. Kang, N. Chatzichristodoulou, P. D. Megaloikonomos, E. Mitsiokapa, et al.	Cross-cultural adaptation and validation of the Musculoskeletal Tumor Society (MSTS) scoring system and Toronto Extremity Salvage Score (TESS) for musculoskeletal sarcoma patients in Greece	Eur J Orthop Surg Traumatol	2021	Excl	INELIGIBLE DUE TO STUDY POPULATION
M. Clayer and A. Davis	Can the Toronto Extremity Salvage Score produce reliable results when used online?	Clin Orthop Relat Res	2011	Excl	NO INFORMATION ON PROM
A. M. Davis, R. S. Bell, E. M. Badley, K. Yoshida and J. I. Williams	Evaluating functional outcome in patients with lower extremity sarcoma	Clin Orthop Relat Res	1999	Excl	INELIGIBLE DUE TO STUDY POPULATION
A. M. Davis, J. G. Wright, J. I. Williams, C. Bombardier, A. Griffin and R. S. Bell	Development of a measure of physical function for patients with bone and soft tissue sarcoma	Qual Life Res	1996	Excl	INELIGIBLE DUE TO STUDY POPULATION
L. Eliason, L. Grant, A. Francis, A. Cardellino, K. Culver, S. P. Chawla, et al.	Qualitative study to characterize patient experience and relevance of patient-reported outcome measures for patients with metastatic synovial sarcoma	J Patient Rep Outcomes	2022	Excl	NO INFORMATION ON PROM
N. Gough, J. Koffman, J. R. Ross, J. Riley and I. Judson	Does palliative chemotherapy really palliate and are we measuring it correctly? A mixed methods longitudinal study of health related quality of life in advanced soft tissue sarcoma	PLoS One	2019	Incl
G. Kask, M. M. Uimonen, I. Barner-Rasmussen, E. J. Tukiainen, C. Blomqvist and J. P. Repo	Further validation of the Toronto extremity salvage score for lower extremity soft tissue sarcoma based on Finnish patients	J Plast Reconstr Aesthet Surg	2021	Incl
H. Ketola, G. Kask, I. Barner-Rasmussen, E. Tukiainen, C. Blomqvist, M. K. Laitinen, et al.	Measuring functional outcome in upper extremity soft-tissue sarcoma: Validation of the Toronto extremity salvage score and the QuickDASH patient-reported outcome instruments	J Plast Reconstr Aesthet Surg	2022	Incl
H. S. Kim, J. Yun, S. Kang and I. Han	Cross-cultural adaptation and validation of the Korean Toronto Extremity Salvage Score for extremity sarcoma	J Surg Oncol	2015	Excl	INELIGIBLE DUE TO STUDY POPULATION
B. Ocaktan, M. A. Deveci, A. Yapar, M. A. Tokgöz and A. Şimşek	Cross-cultural adaptation and validation of the Turkish version of the Toronto Extremity Salvage Score in patients with musculoskeletal tumors	Acta Orthop Traumatol Turc	2021	Excl	INELIGIBLE DUE TO STUDY POPULATION
K. Ogura, K. Uehara, T. Akiyama, S. Iwata, Y. Shinoda, E. Kobayashi, et al.	Cross-cultural adaptation and validation of the Japanese version of the Toronto Extremity Salvage Score (TESS) for patients with malignant musculoskeletal tumors in the lower extremities	J Orthop Sci	2015	Excl	INELIGIBLE DUE TO STUDY POPULATION
C. Sæbye, A. Safwat, A. K. Kaa, N. A. Pedersen and J. Keller	Validation of a Danish version of the Toronto Extremity Salvage Score questionnaire for patients with sarcoma in the extremities	Dan Med J	2014	Excl	INELIGIBLE DUE TO STUDY POPULATION
C. Trost, C. Hofer, T. Stamm, R. Windhager and G. M. Hobusch	Cross-cultural adaption, translation and validation of the Toronto extremity salvage score (TESS) for patients in German-speaking countries	Wien Klin Wochenschr	2021	Excl	INELIGIBLE DUE TO STUDY POPULATION
T. Wada, A. Kawai, K. Ihara, M. Sasaki, T. Sonoda, T. Imaeda, et al.	Construct validity of the Enneking score for measuring function in patients with malignant or aggressive benign tumours of the upper limb	J Bone Joint Surg Br	2007	Excl	INELIGIBLE DUE TO STUDY POPULATION
J. J. Willeumier, C. W. P. G. Van Der Wal, R. J. P. Van Der Wal, P. D. S. Dijkstra, T. P. M. Vliet Vlieland and M. A. J. Van De Sande	Cross-Cultural Adaptation, Translation, and Validation of the Toronto Extremity Salvage Score for Extremity Bone and Soft Tissue Tumor Patients in Netherlands	Sarcoma	2017	Excl	INELIGIBLE DUE TO STUDY POPULATION
L. Xu, M. Sun, W. Sun, X. Qin, Z. Zhu and S. Wang	Cross-cultural adaptation and validation of the Chinese version of Toronto Extremity Salvage Score for patients with extremity sarcoma	Springerplus	2016	Excl	INELIGIBLE DUE TO STUDY POPULATION
A. M. Gazendam, P. Schneider, M. Bhandari, J. W. Busse and M. Ghert	Defining Minimally Important Differences in Functional Outcomes in Musculoskeletal Oncology	J Bone Joint Surg Am	2022	Excl	INELIGIBLE DUE TO STUDY POPULATION
K. Ogura, M. K. Bartelstein, M. A. Yakoub, Z. Nikolic, P. J. Boland and J. H. Healey	Minimal clinically important differences in SF-36 global score: Current value in orthopedic oncology	J Orthop Res	2021	Excl	INELIGIBLE DUE TO STUDY POPULATION
K. Ogura, K. Uehara, T. Akiyama, Y. Shinoda, S. Iwata, S. Tsukushi, et al.	Minimal clinically important differences in Toronto Extremity Salvage Score for patients with lower extremity sarcoma	J Orthop Sci	2020	Excl	INELIGIBLE DUE TO STUDY POPULATION
Citation tracking
Gough NJ, Smith C, Ross JR, Riley J, Judson I	Symptom burden, survival and palliative care in advanced soft tissue sarcoma.	Sarcoma	2011	Excl	NO INFORMATION ON PROM
Richard J. Cassidy, MD,* Daniel J. Indelicato, MD,w Charles P. Gibbs, MD,z Mark T. Scarborough, MD,z Christopher G. Morris, MS,* and Robert A. Zlotecki, MD, PhD*	Function Preservation After Conservative Resection and Radiotherapy for Soft-tissue Sarcoma of the Distal Extremity Utility and Application of the Toronto Extremity Salvage Score (TESS)	Am J Clin Oncol	2016	Excl	NO INFORMATION ON PROM
Update
A. M. Almeida, L. Lima and T. Martins	Understanding quality of life's challenges in sarcoma patients: A mixed-methods study	Eur J Oncol Nurs	2024	Excl	INELIGIBLE DUE TO STUDY POPULATION
S. Furtado, B. Galna, A. Godfrey, L. Rochester and C. Gerrand	Feasibility of using low-cost markerless motion capture for assessing functional outcomes after lower extremity musculoskeletal cancer surgery	PLoS One	2024	Excl	NO INFORMATION ON PROM
F. Marie Uhlenbruch, N. Schopow, E. Roschke, C. Lycke, C. E. Heyde, A. Mehnert-Theuerkauf and G. Osterhoff	The validity of the distress thermometer in patients with musculoskeletal tumors	J Bone Oncol	2024	Excl	INELIGIBLE DUE TO STUDY POPULATION
L. F. R. Vitti, C. E. H. Hanasilo, C. M. Silva and M. Etchebehere	Muscle strength and psychometric properties of the health-related quality of life in patients with soft tissue sarcoma resection in the thigh	Clinics (Sao Paulo)	2023	Excl	INELIGIBLE DUE TO STUDY POPULATION
