# Supplementary material for: Twenty-five years of experience with patient-reported outcome measures in soft-tissue sarcoma patients: a systematic review
Source: Qual Life Res. 2024 Sep 11;33(12):3189–211. doi: 10.1007/s11136-024-03755-4 (PMC11599342; doi:10.1007/s11136-024-03755-4)
Supplement: Supplementary file 5 — Supplementary file5 (XLSX 13 KB) [file 11136_2024_3755_MOESM5_ESM.xlsx]

## Sheet: Risk of bias
	Q1	Q2	Q3	Q4	Q5	Q6	Q7	Q8	Q9	Q13	Q14	Overall
ID1_Ahm
ID2_And
ID3_Bay
ID4_Bra
ID5_Cal
ID6_Cas
ID7_Cri
ID8_Dal
ID9_Dav
ID10_Dav
ID11_Dav
ID12_Dra
ID13_Eic
ID14_Fio
ID15_Fis
ID16_Ger																Legend
ID17_Ghe																	Not applicable
ID18_Got																	No information
ID19_Gou																	Fair
ID20_Gou																	No (Poor in Overall quality)
ID21_Hea																	Yes (Good in Overall quality)
ID22_Hom
ID23_Hov
ID24_Jak
ID25_Jon
ID26_Kap
ID27_Kas
ID28_Kem
ID29_Kok
ID30_Kom
ID31_Kru
ID32_Lim
ID33_Mac
ID34_Moo
ID35_Oh
ID36_Ost
ID37_Pay
ID38_Pod
ID39_Pra
ID40_Rei
ID41_Rei
ID42_Sae
ID43_Sae
ID44_Sch
ID45_Sin
ID46_Slu
ID47_Tan
ID48_Tan
ID49_Tan
ID50_Thi
ID51_Tow
ID52_Tur
ID53_Wer
ID54_Wil
ID55_Wil
ID56_Won
ID57_Wri
ID58_You
ID59_Zhu
